# Supplementary material for: How Bacteria Change after Exposure to Silver Nanoformulations: Analysis of the Genome and Outer Membrane Proteome
Source: Pathogens. 2021 Jun 29;10(7):817. doi: 10.3390/pathogens10070817 (PMC8308822; doi:10.3390/pathogens10070817)
Supplement: Supplementary file 1 [file pathogens-10-00817-s001.zip]

Archive with 2 entries (2 files):
- supplementary file S1.zip
- supplementary Tables.pdf
